# Supplementary material for: Progesterone attenuates Th17-cell pathogenicity in autoimmune uveitis via Id2/Pim1 axis
Source: J Neuroinflammation. 2023 Jun 21;20:144. doi: 10.1186/s12974-023-02829-3 (PMC10286326; doi:10.1186/s12974-023-02829-3)
Supplement: Supplementary file 2 — Additional file 2: Table S1. Cell clustering strategy in scRNA-seq. Table S2. The differential expression analysis in Treg of Figure 4F-G. Table S3. The differential expression analysis in Th17 and Treg of Figure 5A. Table S4. The expression correlation analysis of downregulated rescue-DEGs of Th17 cells and the genes related to T cell activation, Th17 cell differentiation, IL-17 signaling pathway. [file 12974_2023_2829_MOESM2_ESM.xlsx]

## Sheet: Supplementary Table 1
Supplementary Table 1. Cell clustering strategy in scRNA-seq.
Celltypes		Markers
		Positive	Negative
B cells (BC)	naïve B cells (NBC)	Cd79a, Ly6d, Ighd	Isg15
	Isg15+ naïve B cells (IBC)	Cd79a, Ly6d, Ighd, Isg15
	memory B cells (MBC)	Cd79a, Ms4a4b, Cd27
	plasma cells (PC)	Cd79a, Jchain, Xbp1
	germinal B cells (GBC)	Cd79a, Stmn1, Mki67
CD4+ T cells (CD4)	CD4NA	Cd3e, Cd4, Igfbp4, Ccr7	Isg15
	CD4NAI	Cd3e, Cd4, Igfbp4, Ccr7, Isg15
	Treg	Cd3e, Cd4, Foxp3, Il2ra
	Th1	Cd3e, Cd4, Ifng, Nkg7
	Th17	Cd3e, Cd4, Il17a, Ccr6
	TFH	Cd3e, Cd4, Cxcr5, Bcl6
CD8+ T cells (CD8)		Cd3e, Cd8a	Cd4
proliferating T cells (Pro-T)		Cd3e, Stmn1, Mki67
gamma-delta T cells (GDT)		Cd3e, Trdv4, Trgv2	Cd4, Cd8a
T and B cells (TBC)		Cd79a, Cd3e
natural killer cells (NK)		Gzma, Nkg7	Cd3e
plasmacytoid dendritic cells (PDC)		Siglech, Cox6a2
conventional dendritic cells (CDC)		Fscn1, Cst3
monocytes (MONO)		Lyz2, Ifitm3
macrophages (MACRO)		C1qb, C1qa
neutrophils (NEU)		S100a8, Retnlg

## Sheet: Supplementary Table 2
Supplementary Table 2. The differential expression analysis in Treg of Figure 4F-G.
Treg	EAU/Naïve		PRG/EAU
	P	LogFC	P	LogFC
Id3	2.94e-06	-0.80312	7.7037e-08	0.678615
Txnip	1.18e-08	-0.787176	6.3369e-15	0.791008
Foxp1	5.24e-08	-0.670605	0.000364887	0.282127
Foxp3	0.0148109	-0.302528	4.01833e-10	0.660806
Bach2	4.55e-09	-0.584504	2.11525e-06	0.519618
Tgfbr1	0.0172794	-0.281973	0.000225892	0.263419
Tgfbr2	0.0056149	-0.541925	1.75725e-06	0.500572
Ccr7	0.00298799	-0.430122	2.40401e-05	0.452666
Tgfb1	0.25658	0.0545113	0.000372056	0.307349
Il2ra	0.256552	-0.0899283	4.56926e-05	0.416002
Tcf7	0.253568	-0.180816	5.48079e-05	0.411393
Socs1	0.984284	-0.0680759	0.000598198	0.359186
Socs3	0.145953	0.0947972	8.06408e-07	0.514135

## Sheet: Supplementary Table 3A
Supplementary Table 3A. The differential expression analysis in Th17 of Figure 5A.
Th17	EAU/Naïve		PRG/EAU
	P	LOGFC	P	LOGFC
2410006H16Rik	0.015725	0.877241	0.0455424	-0.40872
Bhlhe40	0.000531869	1.34725	3.73347e-06	-1.49285
Ccr2	0.002016	1.15557	0.000181967	-0.916431
Fos	0.0156286	1.15313	0.000420371	-0.998736
Gm19585	0.0348212	0.547175	0.0415443	-0.726615
Id2	0.00396924	0.825861	0.00737286	-0.572719
Igkc	0.00691256	1.09589	0.00563927	-0.860848
Lgals1	1.26e-05	1.52816	0.00801169	-0.543759
S100a13	0.00159429	0.788906	2.03434e-05	-0.757789
S100a6	0.00016845	0.859015	0.000349509	-0.760241
Srgn	9.99e-06	1.16081	2.9704e-05	-0.556509
Sub1	0.0019849	0.760175	0.0119673	-0.414832
Xist	7.35e-10	2.68598	0.0187414	-0.493502
Pim1	0.0211019	0.921132	2.96337e-05	-1.305
S100a10	0.000480812	0.822071	0.0122411	-0.476432
Hspa8	0.000719418	0.794374	0.0111706	-0.393854
Jund	0.0398642	0.523969	0.0268975	-0.373608

## Sheet: Supplementary Table 3B
Supplementary Table 3B. The differential expression analysis in Treg of Figure 5A.
Treg	EAU/Naïve		PRG/EAU
	P	LOGFC	P	LOGFC
2410006H16Rik	0.000468118	0.462465	1.74232e-07	-0.669407
Bhlhe40	4.39e-10	0.590436	7.20518e-05	-0.499422
Ccr2	2.35e-08	0.690593	0.000359126	-0.453236
Fos	9.1e-16	1.03015	4.63801e-32	-1.59028
Gm19585	1.2e-08	0.467964	0.00341356	-0.327331
Id2	3.84e-10	0.847347	1.52494e-07	-0.777547
Igkc	2.18e-13	0.842356	8.64237e-17	-0.901996
Lgals1	1.58e-14	0.937636	9.94254e-05	-0.449294
S100a13	6.14e-05	0.34993	0.00867237	-0.320653
S100a6	1.03e-21	1.83815	2.41481e-07	-1.20344
Srgn	9.42e-29	1.24936	1.63609e-15	-0.837051
Sub1	8.36e-07	0.454382	6.62508e-07	-0.481404
Xist	3.51e-119	3.27682	3.5641e-16	-0.740879

## Sheet: Supplementary Table 4
Supplementary Table 4. The expression correlation analysis of Figure 6B-C.
gene1	gene2	correlation score	P val	Significant	Rescue target genes of Id2
Id2	Id2	1	0	yes
Id2	Pim1	0.2664	0	yes	yes
Id2	Junb	0.2517	0.0003	yes
Id2	Dgat1	0.1876	0.0019	yes	yes
Id2	Jund	0.184	0.0039	yes	yes
Id2	Bhlhe40	0.181	0.0178
Id2	Ifngr1	0.1568	0.0166
Id2	Sub1	0.1436	0.0157
Id2	Nme2	0.1264	0.1478
Id2	Furin	0.0934	0.0405
Id2	Ermn	0.0928	0.0708
Id2	Hif1a	0.0458	0.6385
Id2	Fau	0.0357	0.1642
Id2	Rpl13a	0.0352	0.1666
Id2	Rora	0.0339	0.1396
Id2	Sec61g	0.0336	0.6944
Id2	Rpl24	0.0198	0.1639
Id2	Rpl22	0.0059	0.8531
Id2	Pde4b	-0.0212	0.9749
Id2	Hilpda	-0.1066	0.2037
